# Supplementary material for: The Polysomnographical Meaning of Changed Sleep Quality—A Study of Treatment with Reduced Time in Bed
Source: Brain Sci. 2023 Oct 7;13(10):1426. doi: 10.3390/brainsci13101426 (PMC10605173; doi:10.3390/brainsci13101426)
Supplement: Supplementary file 1 [file brainsci-13-01426-s001.zip]

Archive with 1 entries (1 files):
- brainsci-2614265-supplementary.pdf
